# Supplementary material for: Patient-specific CFD modeling of CSF flow in Chiari I malformation: denticulate-ligament-induced compartmentalization explains flow patterns
Source: Fluids Barriers CNS. 2026 Mar 2;23:54. doi: 10.1186/s12987-026-00780-y (PMC13059373; doi:10.1186/s12987-026-00780-y)
Supplement: Supplementary file 1 — Supplementary Material 1 [file 12987_2026_780_MOESM1_ESM.zip]

Archive with 2 entries (1 files):
- 12987_2026_780_MOESM1_ESM/
- 12987_2026_780_MOESM1_ESM/CINE-MRI.mp4
